# Supplementary material for: Novel Indane Derivatives with Antioxidant Activity from the Roots of Anisodus tanguticus
Source: Molecules. 2023 Feb 3;28(3):1493. doi: 10.3390/molecules28031493 (PMC9919654; doi:10.3390/molecules28031493)
Supplement: Supplementary file 1 [file molecules-28-01493-s001.zip]

Archive with 1 entries (1 files):
- molecules-2169740-supplementary.pdf
